# Supplementary material for: Detailed survey of an in vitro intestinal epithelium model by single-cell transcriptomics
Source: iScience. 2024 Mar 1;27(4):109383. doi: 10.1016/j.isci.2024.109383 (PMC10959667; doi:10.1016/j.isci.2024.109383)
Supplement: Table S1. Differentially expressed genes reported by Wilcoxon rank-sum test (log fold change >2, adjusted p < 0.05) in all clusters, related to Figure 1 [file mmc2.xlsx]

## Sheet: Sheet1
Table S1. Differentially expressed genes in each cluster
Row	Secretory Progenitor like (SECPLC)	Enterocyte like (ECLC)	Goblet like (GCLC)	Intestinal Stem like (ISCLC)	Enteroendocrine like (EECLC)	Undifferentiated HT29 (U-HT29)	Fetal Genes-expressing (FGEC)	Transit Amplifying like (TALC)	LYZ+ Enterocyte like (LYZ+ ECLC)
0	KLK12	APOA4	FCGBP	SMOC2	CLPS	NPSR1	ERVH48-1	GAL	PAGE4
1	HES6	ALDOB	MUC2	FGG	PAX4	TCN1	PTN	DKK1	SPRR1B
2	LGALS4	FABP2	KLK12	OLFML3	INSM1	ANO3	XAGE2	ANKRD1	S100A4
3	LINC00261	ACE2	MUC5AC	PLA2G2A	ASCL1	LCN2	FABP7	MCM10	C1orf56
4	XIST	CUBN	LGALS4	SERPINF1	TUBA1A	ANKRD22	BASP1	ALDH1L2	SLPI
5	IL13RA1	S100G	HES6	TFF3	CPE	CFH	IFITM3	ACTL8
6	CRACR2B	SLC2A5	SPDEF	PROX1	HEPACAM2	CST6	TMEM52B	DTL
7	MGLL	RNF186	TFF3	TNFRSF19	KLK12	AQP1	LRP2	LINC02413
8	NDUFA4L2	GNRH2	CRACR2B	DLL1	KCTD12	KLK10	ALPG	CLSPN
9	SOX4	LGALS14	GUCA2B	NR2F1	ALCAM	SNCG	UBASH3B	ORM2
10	SLC12A2	DAB1	LINC00261	SPINK1	CACNA1A	ANXA1	MYLPF	UCHL1
11	SH3BGRL3	C10orf99	SELENOM	ADH6	RAMP1	CLIP4	PAGE4	ORM1
12	SMIM22	APOC3	TMEM61	IGDCC3	LINC00261	IGFL4	STS	SOX2
13	CREB3L1	LOX	RAB26	SI	SOX4	NFIB	GATA2	ESCO2
14	KLK11	CHP2	PRSS2	SORBS2	RBP1	AQP5	GATA3	DSCC1
15	WFDC2	C11orf86	MB		PCSK1N	ABLIM3	CAV1	RIBC2
16	OCIAD2	AL365181.4	RAP1GAP		NREP	LAT2	IFITM2	FAM111B
17	S100A6	AC087482.1	RAB27A		NEURL1	C6orf15	TNNI2	MYBL2
18	MARCKSL1	MS4A10	SLC36A4		POU2F2	ADGRF1	TFAP2C	RAD51AP1
19	NPDC1	TTC36	CREB3L1		SSTR2	FAM3D	TINCR	BCAT1
20	TMSB4X	GSTA1	NEURL1		MDK	MMP7	SH3BP5	WDR76
21	LYZ	XPNPEP2	DYRK4		DLL3	NDUFA4L2	PDE4D	CENPU
22	CD24	AC008609.1	XIST		CXXC4	KLK6	NOTUM	MND1
23	EGLN3	SUSD2	GSN		ZBTB18	TM4SF4	PTGES	TCF4
24	S100P	SLC5A11	BCAS1		DNAJC12	VSIG2	MUC15	HIST1H3B
25	TAGLN2	SULT1B1	CFAP65		FREM2	PRB2	SLC7A8	HELLS
26	GSN	MUC17	SEL1L3		CBFA2T2	CD44	BMP7	MNS1
27	TFF3	ENPP7	SH3BGRL3		SBK1	IGFL2-AS1	ISM2	UHRF1
28		SLC26A3	STXBP1		TP53INP1	TIMP1	ACKR2	FEN1
29		AP003716.1	GNE		SEC11C	PRR34-AS1	AIF1L	CENPK
30		MTTP	SLC12A2		FAM241B	SERPINB7	RASSF8	ITIH2
31		ERICH4	GMDS		PROX1	ANKRD45	SMARCA2	RMI2
32		MAF	MGLL		CFAP65	GJB2	HSD17B1	NPW
33		TMEM253	LPCAT1		CD24	CALB2	WFDC2	ZWINT
34		MSR1	STIM2		FSD1L	KRT16	POMC	PCLAF
35		NAALADL1	IL13RA1		IHH	LY6D	BCAT1	XRCC2
36		AQP10	AZGP1		HES6	RHBDL2	PMEL	WDHD1
37		APOBEC1	AQP3		REEP1	LYZ	TMPRSS13	ERVMER34-1
38		SHBG	WFDC2		DEPP1	PRR5L	MYO7A	E2F1
39		NR1I3	RASA4		FOXA2	SLC6A14	DNMT3B	BRIP1
40		FABP1	MLPH		MAP4K4	SBSPON	MBNL3	EME1
41		CDHR5	NEAT1		NR2F1	MSN	SP6	GINS2
42		ZG16	KLK11		CEP170	KRT80	DOCK9	WDR62
43		MLN	LINC01184		NAIP	CEACAM7	ADAMTSL4	CDCA7
44		APOB	SCNN1A		CDC42EP3	LGALS4	RAB31	POLE2
45		TUBAL3	CCDC28B		CDKAL1	KCNK1	FADS2	E2F8
46		GPA33	BAG1		DLL1	MUC21	PTPRU	IRX3
47		RBP2	IL4R		FAM210B	LINC02432	SEMA6A	RFC3
48		PTPRR	PLXND1		CDK5RAP1	TSPAN1	FAM83D	FOXM1
49		LINC01214	LIMCH1		BTBD3	APOL1	TGM2	SPC25
50		NR1H4	NDUFA4L2		MAPK8	PPP1R1B	SASH1	MCM4
51		PCK1	AC008771.1		ANXA13	CD82	A4GALT	COL2A1
52		ARL14	ANXA13		SLC25A29	RARRES2	CLMP	MCM3
53		ARG1	KCNK6		STMN1	SFTA2	LAMA1	FGFBP3
54		SLC7A9	POLM		GADD45G	KLK11	MPP1	PARVB
55		GUCA2A	PRSS23		BCL7A	PDLIM4	FOLR1	PBK
56		LGI4	FAM174B		ARHGAP32	B3GALT4	IFI6	BLM
57		OXT	SMIM22		CCDC112	COL9A3	KSR1	CENPH
58		SLC11A2	S100A6		BTG2	PRB1	NRP1	KIF15
59		LEAP2	CDC42EP5		RAB3B	PADI1	CFAP300	CDK1
60		TM4SF20	MCF2L		IL13RA1	SGPP2	TUBB6	ZNF695
61		SLC15A1	ST3GAL4		DBN1	ATP10B	NEURL1	SLC1A3
62		METTL7B	CRIP2		TMEM132A	SMIM22	ABCC5	NETO2
63		SERPINC1	QSOX1		MCF2L	MLF1	EXPH5	HIST1H1B
64		SERPIND1	CANT1		TPCN1	CCDC9B	SEMA4C	GINS1
65		ATP8B2	AC068888.1		BAZ2B	CYP3A5	LINC00668	CHAF1A
66		EGFR-AS1	ASPH		PCBP4	TNNC2	SALL4	CADM1
67		KNG1	SKIL		RTN2	LURAP1L	ARHGAP29	BRCA1
68		LGALS3	PDIA5		MEX3A	AFAP1-AS1	TNFRSF19	SKA1
69		MEP1A	NPDC1		CDKN1C	TRPS1	CTSL	COTL1
70		CDHR2	HOXB9		ADI1	SCEL	ISYNA1	FAM216A
71		C2orf88	GUK1		RASD1	FMN1	DNMT1	FANCB
72		CDH16	HPCAL1		FGD4	SPRR3	EPAS1	CRABP1
73		SLC39A4	TRIB1		RGS2	NTSR1	SH2D4A	SGO1
74		CREB3L3	DERL1		IGDCC3	MIA	GNA12	CDC6
75		AC105411.1	TMSB4X		EID1	CTTNBP2	LARGE2	PKMYT1
76		SLC3A1	AGR3		DPEP1	DNASE2	NR6A1	DNA2
77		KLK1	ZBTB20		TP53I3	GCNT3	NLRP2	COCH
78		ANPEP	ADAM8			SPRR1B	SLC1A3	CDCA4
79		CP	TAGLN2			DHRS9	MYOF	AKR1B1
80		FAM13A	S100A4			EFNA5	HK1	MCM2
81		CYP27A1	TPD52			PLA2R1	SLC7A2	MYCN
82		DYSF	NME3			MYOM3	TACSTD2	NCAPH
83		TTR	RCN1			ST3GAL1	IL6ST	POLQ
84		GPD1	FAM84B			RASEF	CLIC3	SMC1B
85		TNFSF10	TUT7			SPNS2	DAG1	CENPF
86		TTC7B	EGLN3			PYGB	CYB5R1	CCND2
87		ZNF575	TSTA3			NUPR1	EMP2	FANCI
88		DIO3OS	DNAJC10			MUC16	FRMD4B	KIF18B
89		GUCY2C	BBX			CRABP2	MMP14	KIF23
90		SLC51A	FAM114A1			QSOX1	AMOT	CENPM
91		EMP1	CD24			ST3GAL4	SYNGR1	CCDC141
92		GPR157	NUDT22			CRIP2	GPC1	TOP2A
93		SLC51B	NUCB2			C6orf223	SMAGP	DEPDC1B
94		TSPAN12	PHLDA2			FSIP1	FOXJ2	MAD2L1
95		GUCA2B	WLS			SMIM5	GRHL1	TYMS
96		RRAGD	FHL2			IFI44	KDELC2	LAMA1
97			SEC16A			LIMS2	NCOA3	BMP7
98			KIAA0319L			KRT20	EGFR	CDT1
99			AGO2			TMEM54	FABP5	CENPW
100			XBP1			ECM1	CDK6	RRM2
101			S100P			TRIM29	AXIN2	KIFC1
102			CDKN1C			EHF	SLC7A6	DIAPH3
103			EDEM3			AC005256.1	DAB2	MCM5
104			TSPAN13			UPK3B	YAP1	ASF1B
105			SQLE			PSCA	MLLT1	UBE2T
106			P4HA2			S100A4	MSX2	DCDC2
107						CA9	SLC2A3	C21orf58
108						FRY	FUT8	DNMT1
109						FAM83A	DLC1	RECQL4
110						S100A2	CRIM1	ICAM4
111						LRP8	TBX3	PCNA
112						LINC01133	MTHFD1L	POC1A
113						PROM2	SYNE2	TRIP13
114						TGFA	TEAD4	RAMP2
115						MLPH	PLXNA1	HJURP
116						SLFN5	FLOT2	PSMC3IP
117						BACE2	IRX2	GNAL
118						AL355312.4	HMGB3	TEDC2
119						BHLHE41	KCNN4	CDCA5
120						XIST	NABP1	MELK
121						KRT17	SHISA5	MIS18A
122						CD47	FHL2	NUSAP1
123						AHNAK2	NFE2L3	UBE2C
124						NOXO1	SLC5A6	TIMELESS
125						MYEOV	NECTIN1	CHEK1
126						SP140L	IGF2-1	BRCA2
127						ARAP2	TSPAN5	TK1
128						PARP8	SLC44A2	EEF2KMT
129						KRT7	CTSV	MCM6
130						NXPH4	FLNA	KDELC2
131						NME3	PLS3	PPIL1
132						SAMD9	FAM89A	LRRCC1
133						ARHGDIG	CD24	FAM161A
134						DNAJA4	ZFP36L1	HMMR
135						SULT2B1	NTAN1	RTKN2
136						TESC	FSTL3	FANCA
137						TPPP	QKI	TUBB2B
138						PLAUR	CADM1	RFC4
139						IL20RB	TIMP3	HMGB2
140						NGEF	ITPRIPL2	VRK1
141						AC008397.1	COTL1	CLMP
142						ALPK3	RAI14	ORC6
143						PHLDA3	MYH10	AURKB
144						HOXA11-AS	NR2F2	TMEM86B
145						SLPI	TGFBR3	DHFR
146						QPCT	YWHAH	BUB1B
147						EVPL	RBPMS	PRIM1
148						FBXO32	TOMM34	PRSS35
149						TSC22D3	SLC7A5	KIF11
150						AZGP1	TPST2	NUF2
151						MUC15	UBAC1	DLGAP5
152						LEMD1	PPP1R9B	ATAD5
153						ZNF467	ITGB4	HIST1H3G
154						HOXB6	SKP2	NCAPG
155						MX2	SLC29A1	NRCAM
156						IFI27	IQGAP2	POLD3
157						NFIX	IGDCC3
158						KCNQ1	TBL1X
159						FANK1	NEDD9
160						COL17A1	TMSB4X
161						CRYBG3	TEAD1
162						CAPG	DSP
163						PLEKHH2	FEZ2
164						TMC5	MED16
165						CD24	PPFIA1
166						NAALADL2	NUP50
167						LCN15	VWA1
168						WFDC2	AAK1
169						ERRFI1	GABARAPL1
170						AP001453.2	RYBP
171						SERPINE2	CDC25B
172						SLITRK6	TACC1
173						HOXB5	DSC2
174						EHD2	CAPN1
175						P4HA2	CTDSPL
176						TMEM238L	CDKN1C
177						GSTO2	RCN1
178						PITPNC1	TMEM189
179						SLC52A3	DNAJC15
180						SPDEF	SRM
181						ANGPTL4	PARP1
182						ARC	APMAP
183						NUP62CL	FKBP4
184						TSNARE1	TNPO1
185						CYP1B1	LY6E
186						BBX	PKP2
187						IGFBP6	NEK6
188						SATB1	CPVL
189						CCNO	IDH2
190						SMIM2-AS1	PKIB
191						EPHB6	S100A11
192						LIMCH1	LAMA5
193						TOR4A	ENAH
194						TPPP3	SHTN1
195						BMP4	HSPB1
196						TPM2	STC2
197						CEACAM5	TCEAL9
198						CAPS	RAB11FIP4
199						STYK1	GM2A
200						DGKH	BEX3
201						AMIGO2	CTNNAL1
202						COPZ2	DYNLL2
203						PHLDA2	TUBB2B
204						GNA15	MDK
205						SH3BGRL3	CMTM6
206						ZBTB7C	YPEL3
207						LINC01833	PTK7
208						ZG16B	EGLN3
209						SLC16A3
210						IFI6
211						SLC44A4
212						S100P
213						SLC22A4
214						GNAI1
215						DMXL2
216						APLP1
217						PTPRH
218						FAM129A
219						C16orf74
220						PYCARD
221						ABO
222						CLIC3
223						EGLN3
224						FAM84B
225						ABCG1
226						PTGS2
227						AC004233.2
228						ADAM8
229						LY6G6C
230						SMARCA2
231						NPDC1
232						PDZK1IP1
233						LAT
234						PMEPA1
235						CDA
236						GJB3
237						PTPRB
238						EPS8L1
239						CHRM3
240						HOXA11
241						PRNP
242						RGS17
243						TMSB4X
244						RHBDF1
245						WLS
246						NAPRT
247						OCIAD2
248						LRG1
249						TCIRG1
250						RRAS
251						TTLL7
252						S100A6
253						HOXB9
254						TAGLN2
255						LAMA3
256						PAQR5
257						PLK3
258						TSPAN5
259						CD58
260						MROH6
261						RHBDL1
262						2023-03-03
263						C15orf65
264						INPP4B
265						AL591845.1
266						AC012368.1
267						BTBD16
268						DPY19L1
269						GPX2
270						MYRFL
271						TBC1D17
272						SH3BP2
273						ETS1
274						SSBP2
275						TSPO
276						NEAT1
277						LINC00623
278						SLC5A1
279						HOXB3
280						TP53I11
281						HOXA13
282						HOXA5
283						SKAP1
284						AXIN2
285						HS3ST1
286						LGALS1
287						PCED1B
288						OSTF1
289						GPT
290						SLC12A2
291						SEMA4B
292						TRIB1
293						CEACAM6
294						HOXA10
295						CASC8
296						RAPGEF3
297						RNF39
298						MUC5AC
299						GBP3
300						SHISA4
301						TNFAIP2
302						TPBG
303						DNM1
304						C9orf152
305						EEF1A2
306						TNS2
307						PDGFB
308						LYST
309						SLC2A1
310						ARSD
311						SMAD6
312						SMIM29
313						VSIG10L
314						STXBP1
315						FAM214B
316						PTK6
317						SEL1L3
318						DEGS2
319						FAM129B
320						TRIM47
321						CTSS
322						LGALS3BP
323						LPCAT1
324						ITGB4
325						PLXND1
326						ARFGEF3
327						MUC13
328						AC103702.2
329						ATP7A
330						CD55
331						SLC37A1
332						DERL1
333						BTNL9
334						ABHD2
335						MFSD6
336						ANTXR2
337						SH3KBP1
338						ACTR3C
339						PCAT1
340						ACVR1
341						HIVEP2
342						DSC2
343						ONECUT2
344						AC009133.1
345						ADAM15
346						VLDLR
347						ITGB8
348						ISG20
349						PLXNA2
350						MAFB
351						ITGA3
352						SETD7
353						GALNT12
354						KCNC3
355						STK39
356						AGTPBP1
357						SGMS2
358						SAMD12
359						MRPS30-DT
360						SLC38A5
361						CTSD
362						ERMP1
363						IFITM2
364						LGALS9
365						MAN2B2
366						NOL3
367						HOXA9
368						SOD3
369						PVT1
370						ZFAND5
371						MTURN
372						DAPK1
373						ARHGAP29
374						FAM71E1
375						ZHX1-C8orf76
376						NDRG1
377						IRF5
378						AC008771.1
379						EVA1B
380						EML2
381						HOXB-AS3
382						SEMA3C
383						LYPD6B
384						FAT1
385						MGLL
386						DYRK1B
387						AGRN
388						RNASET2
389						TNNT1
390						TLE1
391						MT1E
392						PCDH1
393						TMEM65
394						GIPR
395						HOTAIRM1
396						SQLE
397						ABCD1
398						SCNN1A
399						SLC7A1
400						AC068888.1
401						CDKN1A
402						IFT57
403						ARRDC3
404						S100A11
405						ULK1
406						FFAR4
407						PGK1
408						ENO2
409						VEGFA
410						PSAT1
411						RHOV
412						IQANK1
413						ISG15
414						SDC1
415						EFR3A
416						SLC7A11
417						NEBL
418						CCPG1
419						CTXN1
420						KCNK6
421						ACSL1
422						FAM110C
423						KDM7A
424						SELENOW
425						CARD19
426						EMC10
427						LIPH
428						SLC46A3
429						EFNB1
430						IDS
431						ITGA6
432						IER3
433						DAP
434						IGFBP4
435						CD14
436						CAV2
437						HOXB4
438						ANKH
439						BAIAP2-DT
440						MAP3K5
441						MB
442						ZBTB20
443						PPP1R18
444						FTH1
445						SLCO4A1
446						IFIT1
447						SKIL
448						GRN
449						ETS2
450						IFITM3
451						GRK3
452						PSORS1C1
453						GTPBP2
454						CLDN3
455						SLC45A4
456						SLC9A3R2
457						VANGL1
458						RARRES3
459						NFIC
460						CFD
461						HLA-B
462						GNE
463						IFT172
464						TMC4
465						CRYBG1
466						POLM
467						RASA3
468						HSPB1
469						PLPP2
470						KRT8
471						GJC2
472						TANGO2
473						CTTNBP2NL
474						ACAP1
475						C9orf85
476						PPIC
477						IRF7
478						KRT18
479						ATP1B1
480						GDF15
481						ACACA
482						SERINC2
483						SGCB
484						ADIRF
485						DENND2D
486						MT1X
487						SLC25A22
488						FAM91A1
489						GUK1
490						CARNMT1
491						HOXB8
492						PSENEN
493						F8A1
494						C9orf16
495						SNTB1
496						PTK2
497						PKM
498						IFT74
499						MAP1LC3A
500						DCBLD2
501						FAM174A
502						CEMIP2
503						SH3GLB1
504						HK1
505						CCDC112
506						CLDN12
507						PRAP1
508						CISD3
509						KIAA1522
510						TNFRSF14
511						CA12
512						FHL2
513						EPB41
514						ITGB6
515						RASSF6
516						TIPARP
517						ATP2C2
518						BCAS1
519						BCAP31
520						TCN2
521						TMEM59
522						RNF43
523						SLC22A18AS
524						SREBF1
525						AKR7A3
526						PHF11
527						ENPP4
528						TNKS1BP1
529						LMTK3
530						CD151
531						PLXNA3
532						NT5E
533						CREB3L1
534						MKNK2
535						HLA-A
536						AHNAK
537						PPM1N
538						TP53
539						AP006284.1
540						HSPH1
541						C19orf33
542						RAP1GAP
543						SP100
544						CHMP4C
545						CYB561
546						LUM
547						EMP3
548						SPINT2
549						KANSL1L
550						G6PD
551						GCLM
552						RABAC1
553						SLC29A4
554						ELOVL1
555						WASHC5
556						MTMR10
557						KLF2
558						MICALL2
559						PODXL
560						ARHGEF28
561						PHF20L1
562						ANXA13
563						TACSTD2
564						SLC1A5
565						MAL2
566						HAGHL
567						CIB1
568						TNFRSF21
