# Supplementary material for: Detailed survey of an in vitro intestinal epithelium model by single-cell transcriptomics
Source: iScience. 2024 Mar 1;27(4):109383. doi: 10.1016/j.isci.2024.109383 (PMC10959667; doi:10.1016/j.isci.2024.109383)
Supplement: Table S2. Caco-2/HT29 signatures calculated from CCLE monoculture bulk RNA-seq, related to Figure 1 [file mmc3.xlsx]

## Sheet: Sheet1
Table S2. Signatures of Caco2 and HT29 for classification.
	HT29 Signature	CACO2 Signature
0	NIPAL3	DPM1
1	LASP1	FUCA2
2	AK2	CD99
3	HOXA11	M6PR
4	ITGA3	POLDIP2
5	RHBDF1	FKBP4
6	ST3GAL1	LAMP2
7	CSDE1	TMEM98
8	SLC38A5	SPATA20
9	VSIG2	PROM1
10	PHLDB1	PAFAH1B1
11	SERPINB1	CYTH3
12	SLC45A4	SPAG9
13	GRAMD1B	IL32
14	RNASET2	RPS20
15	CD44	UQCRC1
16	SNX1	CD9
17	CAPG	NCAPD2
18	FAM120A	GPRC5A
19	THRAP3	MDH1
20	DCBLD2	ATP2C1
21	TNK2	SAMD4A
22	EIF4B	NLRP2
23	RPL18	ABCC2
24	U2AF2	IFNGR1
25	ATP2C2	GAB2
26	SLC12A2	VCL
27	BTBD1	TIMP2
28	BCAS1	CDH1
29	SLC9A3R2	RIPOR1
30	ERBB3	CTNNA1
31	COL17A1	HSPA5
32	YBX1	TPR
33	PKM	MAP4
34	TP53BP1	KITLG
35	PFN2	RCN1
36	LIMS2	HEXB
37	SMC1A	PRSS8
38	SDHA	PKP2
39	CA12	GDI2
40	MGLL	LAMC2
41	RAP1GAP	SLC2A3
42	ARHGEF1	BCAT1
43	DNM2	NCKAP1
44	ITGB5	CDH3
45	FAT1	VMP1
46	EIF3I	CTSA
47	CD82	CNN2
48	HUWE1	OAT
49	SH3BP2	KARS1
50	FER1L4	FAM107B
51	TESC	ME1
52	LYZ	MTHFD2
53	SPG21	SMARCD1
54	EFNB1	PFKP
55	ITGA6	IDI1
56	SEL1L3	KLF6
57	COMT	TRAM1
58	ITPR3	RHOA
59	ABLIM1	IARS2
60	ERMP1	ATP11A
61	MZF1	LAPTM4A
62	MTAP	VPS35
63	ARVCF	ATP1B3
64	RANBP1	NDST1
65	ZDHHC8	PABPC1
66	HIRA	TCOF1
67	RPL3	CDC42
68	PYGB	MAP4K4
69	NTSR1	MGAT4A
70	FERMT1	RPL31
71	KLF5	WDR1
72	PARP4	ACTN1
73	DGKH	TFRC
74	RAB11A	PICALM
75	CHRAC1	ACAT1
76	SQLE	SLC25A3
77	FBL	ACTB
78	GPI	MCM6
79	AKT2	REXO2
80	SLC1A5	SLC46A1
81	HNRNPUL1	MBNL3
82	MYH14	TM9SF3
83	ETFB	NAALAD2
84	CYTH2	FBLN1
85	LIG1	ITCH
86	AVL9	CDH17
87	ADAP1	SLC1A3
88	H2AZ2	XRCC5
89	MET	SAR1A
90	LFNG	FDFT1
91	HOXA13	DDX1
92	CYP3A5	EPB41L2
93	ZKSCAN1	HSP90AA1
94	DNM1	LRP2
95	CA9	BZW1
96	ABCA2	NFE2L1
97	RNF43	XPO1
98	HOXB6	TNPO1
99	LGALS3BP	PLOD1
100	ABCC3	STARD7
101	ANXA10	GSTP1
102	NSD2	APLP2
103	MFSD10	WBP11
104	ST3GAL4	APOB
105	CPT1A	HADHA
106	TCIRG1	WDFY1
107	MLEC	ABCB1
108	TNS2	CTTN
109	SCNN1A	DNAJA1
110	CRYBG1	B4GALT1
111	GMDS	TMED2
112	DAP	FTL
113	SLC12A7	GNAS
114	RPL24	AURKA
115	BBX	KHSRP
116	MLPH	DNMT3B
117	HDLBP	TPX2
118	SDC1	EPB41L1
119	TMEM59	DOCK9
120	RPL22	DYNLL1
121	QSOX1	SNX5
122	HDAC1	RPL6
123	ARHGEF2	PXN
124	IVNS1ABP	ERP29
125	TSPAN1	FUS
126	GDA	GANAB
127	TJP2	MLF2
128	GALNT12	PAPOLA
129	ONECUT2	AARS1
130	HOXB5	GLG1
131	HOXB3	NRCAM
132	EGR1	LAMB1
133	TMEM54	CDV3
134	RPL21	SLC7A8
135	GTF3A	SEMA6A
136	HNRNPA2B1	EZR
137	BHLHE41	MYL6
138	AGO2	ARCN1
139	POF1B	WAC
140	SOX4	HSP90AB1
141	LRRFIP1	DSP
142	BMP4	HNRNPH3
143	THOC2	ACOT7
144	RPL23	SCD
145	SNRPD2	NRP1
146	VASP	TSPAN15
147	HNRNPR	WASHC2A
148	KDM5C	EIF3L
149	MCF2L	DDX17
150	TSPAN8	TIMP3
151	TUBA4A	PACSIN2
152	GNAI1	MYH9
153	HERC2	FOXRED2
154	MYO5C	EIF3D
155	IVD	ST13
156	CLN6	RANGAP1
157	CALML4	EIF5
158	KLK10	SEC23A
159	SLC6A8	PNN
160	DKC1	TRPC4AP
161	UBA1	MYBL2
162	EPS8L1	HNF4A
163	ANO1	RAB5IF
164	TRAF7	BMP7
165	TNS4	RAE1
166	PRKAA1	TPD52L2
167	ITGB4	NELFCD
168	EIF5A	PSMA7
169	POMP	ARFGAP1
170	PIK3C2B	HM13
171	AGAP3	MYL9
172	PHC2	TM9SF4
173	ARHGAP32	POFUT1
174	ANXA1	NOP56
175	CEMIP2	MAPRE1
176	NT5E	AHCY
177	EHF	MYL12A
178	ALPK3	PLS3
179	TANK	NUTF2
180	SKIL	CYB5B
181	TXN	PSMD7
182	NIBAN2	SLC7A6
183	DAB2IP	COTL1
184	DERL1	SLC7A5
185	HMGA1	PIEZO1
186	NUMA1	QPRT
187	SORL1	TJP1
188	TRIM29	LAPTM4B
189	RPLP1	EIF3E
190	PAQR5	EEF1D
191	SLC7A1	SLC39A14
192	SORD	PPP2CB
193	SERF2	LSR
194	GCNT3	GSDME
195	ANP32A	CPVL
196	TSPAN3	GARS1
197	FANCI	MEST
198	ABHD2	TSPAN13
199	RPS2	AGR2
200	TP53	EIF4H
201	TMC6	TMEM245
202	PGGHG	PDLIM1
203	RPS11	LARP4B
204	RPL13A	GTPBP4
205	EFHD2	DKK1
206	MYOM3	SMC3
207	SH3BGRL3	TFAM
208	SERBP1	TSPAN14
209	RPS8	KRT23
210	PTPRF	RPL19
211	CRABP2	PSMD3
212	GUK1	KPNB1
213	PLEKHA6	CDK5RAP3
214	OCIAD2	CBX1
215	MYO10	CPD
216	PLK2	DDX5
217	MSN	RAB5C
218	RPL10	VAT1
219	MAL2	LRRC59
220	EIF3H	LUC7L3
221	NDUFB9	DUSP3
222	NAPRT	YWHAE
223	CDKN2A	WSB1
224	LCN2	VTN
225	NOTCH1	TNFAIP1
226	TNKS1BP1	TMEM97
227	GLB1L2	AREG
228	SLC7A11	CTSC
229	EPS8	ZPR1
230	ASAP2	SC5D
231	MGAT5	HSPA8
232	MBNL1	EHD1
233	PLA2R1	PPP6R3
234	PROM2	CCND1
235	PCDH1	CHORDC1
236	HK1	EIF4G2
237	ATAD2	MDK
238	LRP8	CD81
239	ETS2	RPS13
240	CREB3L1	CORO1C
241	PRXL2B	ATP5F1B
242	TPPP3	KRT18
243	ARHGAP35	PPM1H
244	SLC37A1	FOXM1
245	G6PD	ARPC3
246	LMNA	SLC38A1
247	NBEAL2	GAPDH
248	EMC10	NOP2
249	WDR90	TPI1
250	LRP5	LPCAT3
251	RBBP4	LDHB
252	KIAA1522	COL12A1
253	FBXO41	NCOA7
254	S100P	PTP4A1
255	CMBL	RPS12
256	CDCA7L	PERP
257	RAD21	ADGRG6
258	WASHC5	TENT5A
259	ALDH1A1	HMGCS1
260	RASEF	HSPA9
261	HNRNPK	HMGCR
262	FBP1	DPYSL3
263	CLDN3	ATP6V0E1
264	PDZD8	STC2
265	NSD1	DBN1
266	SPRED1	AMOTL2
267	RPL27A	EEF1B2
268	GOLM2	SLC35F5
269	STAT6	ACTR3
270	LENG8	RPS15
271	SPINT2	SPTBN1
272	C19orf33	AUP1
273	EEF2	RTN4
274	KLK6	FN1
275	KLK11	STAT1
276	SRRM2	GLS
277	FTH1	CCT4
278	LRATD2	SF3B1
279	PPIP5K1	HSPE1
280	MECP2	ODC1
281	PTK2	PLEKHB2
282	MT1E	EPAS1
283	TM4SF4	ARID3A
284	KLF13	NID1
285	FOS	SLC2A1
286	HOXB9	PRDX1
287	AKAP13	CNN3
288	RPS9	PRDX6
289	TPPP	APOA1
290	KRT20	RPS25
291	ENC1	SPCS2
292	BPTF	HMGN3
293	LGALS4	MYL12B
294	MRPL13	RPN2
295	GNG12	PTBP3
296	RARG	RAD23B
297	MYEOV	CTNNAL1
298	GOLGB1	SET
299	SNCG	HSDL2
300	CSPG4	NPC2
301	CHD2	EPCAM
302	EIF1AX	TCP1
303	MUC13	HSPH1
304	RPL4	TGFBI
305	MARCKSL1	SOCS2
306	TP53I11	CLU
307	MLXIP	TNFRSF10B
308	GPX2	NPPB
309	LPCAT4	SLC35B1
310	PLAAT3	SEPTIN7
311	FAM91A1	CLTA
312	GATD1	CALD1
313	SAMD12	BICC1
314	RPLP2	ZWINT
315	JUN	VPS26A
316	CRACR2B	PRDX4
317	PLEC	OPTN
318	RCC2	TUBA1B
319	ZNF664	ACSL3
320	RCC1	SDC4
321	ZNF609	NCOA3
322	FAM83H	PIGT
323	NQO1	VAPB
324	PHLDA2	ATP5F1E
325	IDH2	PLCG1
326	TNRC18	CSE1L
327	RPS17	STAU1
328	CRIP2	RNF114
329	EWSR1	DDX27
330	SPATA13	USP22
331	SPNS2	RPS10
332	SELENOF	AHNAK
333	NIPSNAP1	CNOT1
334	IRAK1	EFNB2
335	SLITRK6	TM9SF2
336	BRI3BP	SNRPB
337	SEMA4B	RRBP1
338	TNFAIP2	DSTN
339	BCAP31	RALY
340	RASA3	DYNLRB1
341	POLR1D	EIF2S2
342	SAPCD2	ERGIC3
343	RXRA	PRDX5
344	PTMA	SBDS
345	AGRN	IFI6
346	SRSF10	CANX
347	MAOA	RAP1B
348	SLC35E2B	VIL1
349	HMGB1	ECHS1
350	S100A4	YWHAH
351	IARS1	ATF4
352	MYO18A	PODXL
353	SULF2	FLNC
354	RABL6	CALU
355	CD47	MYO1B
356	HCAR1	AJUBA
357	ANXA4	REEP5
358	ACSL5	SAT1
359	ENTPD6	PRKCSH
360	S100A6	NECTIN2
361	VPS13A	APOE
362	RPS4X	ACTN4
363	AKR1B10	LAMA5
364	TOR4A	ADRM1
365	TFDP1	TRIM28
366	OGA	EIF2S3
367	ZNF587	DNMT1
368	LRBA	RBM39
369	STK39	ATP6V1E1
370	PAPSS2	COX4I1
371	F5	PPT1
372	HMGN2	RPL27
373	INF2	ACLY
374	CAPN8	DIAPH1
375	SLC44A4	PPFIA1
376	TRIM31	TOP2A
377	MROH6	LGALS3
378	LGR4	RAN
379	ADGRG1	H3-3B
380	NYNRIN	NES
381	CRIP1	CTNNBL1
382	ATF6B	SERINC3
383	REPIN1	MPRIP
384	HNRNPUL2	TPT1
385	RPL13P12	ATP13A3
386	MUC5AC	KRAS
387	GOLGA2P7	MICAL2
388	BAIAP2-DT	CCNB1
389	XIST	ARF3
390	RPS18	TMEM106C
391	SNHG3	SLC38A2
392	UGT1A10	YWHAQ
393	GABPB1-AS1	IL6ST
394	PVT1	RPS15A
395	PDCD6	RBM17
396	HOXA10	STT3A
397	TRNP1	CD63
398	GTF2I	OS9
399	RPL17	CCT7
400	TXNIP	GNS
401	TAF15	DYNC1LI2
402	CD24	LAMC1
403	AL365181.3	TMBIM1
404	AFAP1-AS1	FLNB
405	MLLT6	TBC1D4
406	ARHGAP23	LMO7
407	CISD3	LCP1
408	ACACA	SCRN1
409	FP671120.6	TNS3
410	FP236383.5	KDELR2
411		CALCOCO2
412		NMT1
413		SMPD4
414		YME1L1
415		ATP6V1G1
416		CTSV
417		TLN1
418		TUBB2A
419		TUBB2B
420		SLCO2B1
421		PRCP
422		GGH
423		YAP1
424		RDX
425		RAB1A
426		ACTR2
427		LRPPRC
428		MYOF
429		RBP4
430		ANXA7
431		RPS24
432		ATIC
433		SSB
434		IDH1
435		ITGAV
436		SLC40A1
437		ANXA3
438		GABARAPL1
439		SCAF11
440		GALNT6
441		TMBIM6
442		TPM1
443		MFGE8
444		MAP1LC3B
445		KSR1
446		NPEPPS
447		CLTC
448		GATA6
449		GREB1L
450		ARHGDIA
451		EIF4A3
452		APP
453		CGN
454		CERS2
455		SMYD2
456		TPM3
457		SLC39A1
458		ILF2
459		PDIA6
460		CALM2
461		RPS27A
462		SLC20A1
463		HSPD1
464		GOLGA4
465		RPL32
466		RPS3A
467		SKP2
468		IQGAP2
469		MDH2
470		CCT6A
471		CASK
472		GPC3
473		SLC25A37
474		TACC1
475		RPL7
476		PLIN2
477		SURF4
478		RPL7A
479		GLUD1
480		ANKRD1
481		ADD3
482		EIF4EBP2
483		GSTO1
484		ADM
485		EIF3M
486		SERPINH1
487		RPS3
488		ST14
489		HYOU1
490		FADS1
491		EI24
492		TAGLN
493		YTHDF1
494		ITGB1
495		PRSS23
496		CCT5
497		CRIM1
498		UBC
499		TWF1
500		NDUFC2
501		TMEM45B
502		WWC2
503		AP1S3
504		ATP5F1A
505		TMEM123
506		GJA1
507		HNRNPDL
508		UTRN
509		DAB2
510		CAST
511		HNRNPU
512		ATP5MC3
513		AZIN1
514		SLC7A7
515		CCT8
516		RPL30
517		EEF1A1
518		RAB11FIP1
519		EIF4A2
520		MMP14
521		PALM2AKAP2
522		EIF5B
523		B4GALT5
524		TAGLN2
525		F11R
526		APOA2
527		CCAR2
528		MRPL10
529		SON
530		UBE2Z
531		SNF8
532		IGF2BP1
533		PSMB4
534		ZYX
535		CALM3
536		U2AF1
537		LSS
538		ADAR
539		LY6E
540		SQSTM1
541		RPL8
542		SRSF2
543		RPL29
544		PEA15
545		PKDCC
546		CAPN2
547		S100A11
548		CCNYL1
549		FZD5
550		ATP1A1
551		ARPC2
552		CCT3
553		STT3B
554		RPN1
555		AIMP1
556		SHISA5
557		ANXA5
558		RHOBTB3
559		NSA2
560		CTSB
561		TNFRSF11B
562		ALDH7A1
563		YWHAZ
564		VCP
565		INPPL1
566		ATP5F1C
567		VDAC2
568		PRDX3
569		GHITM
570		DDX21
571		ARL5B
572		TAF1D
573		AMOTL1
574		CKB
575		NOLC1
576		HSP90B1
577		BEX3
578		B2M
579		STX3
580		YWHAB
581		MARS1
582		NUDT21
583		PHB
584		GPRC5B
585		IGF2
586		ATP5MG
587		TPM4
588		RPL13
589		TUBA1C
590		TSR1
591		NDUFV1
592		DDB1
593		SLC3A2
594		RPSA
595		SCARA3
596		ARF4
597		STIP1
598		ATXN2L
599		SLC20A2
600		ADAM9
601		HNRNPH1
602		SLC25A6
603		LMAN2
604		CLIC4
605		PCBP1
606		FASN
607		UGP2
608		TM4SF1
609		HNRNPA3
610		GLB1
611		CDK1
612		UBB
613		KRT8
614		ARL6IP1
615		HSPA4
616		KIF5B
617		PGAM1
618		KRT19
619		CLCN5
620		ASXL1
621		BCL2L1
622		FGG
623		FGB
624		RPS21
625		RPS7
626		CYCS
627		BSG
628		PPP1CA
629		CFL1
630		RPL38
631		DHCR7
632		OLR1
633		DAG1
634		NABP1
635		NUDT4
636		HEG1
637		JUP
638		EIF1
639		PRPF8
640		DDX23
641		ATP2A2
642		RPL15
643		SNHG29
644		UBE2C
645		CKAP5
646		RAB6A
647		TOMM5
648		TUBB6
649		MYO1D
650		ANO6
651		ZFAS1
652		CAVIN1
653		FLII
654		RPS27
655		POGLUT3
656		GLDC
657		TUFM
658		CALR
659		MAGED1
660		PTPN11
661		APOBEC3B
662		MYADM
663		MCFD2
664		PPA1
665		HIGD1A
666		NPM1
667		KPNA2
668		ANXA2
669		COL18A1
670		CADM1
671		PTTG1IP
672		KIRREL1
673		ACTG1
674		EIF3C
675		TMED9
676		P4HB
677		LAMP1
678		BCL9L
679		RPS23
680		TEAD1
681		TUBB4B
682		SUMO2
683		S100A16
684		RPL14
685		NDUFA4
686		APOD
687		H1-0
688		SF3B3
689		SP6
690		CLDN4
691		JPT1
692		S100A14
693		SPATS2L
694		TUBB
695		CD55
696		XRCC6
697		SNHG17
698		FLNA
699		IGF2R
700		DYNC1H1
701		PCBP2
702		ENTPD4
703		SVIL
704		DPP4
705		SPTAN1
706		PSAP
707		S100A10
708		RPL37A
709		RPL12
710		MPZL1
711		RPL23A
712		TCAF1
713		SH3BGRL2
714		CTNND1
715		CALM1
716		MT-ND6
717		MT-CO2
718		MT-CYB
719		MT-ND2
720		MT-ND5
721		MT-CO1
722		MT-ND3
723		MT-ND4
724		MT-ND1
725		MT-ATP6
726		TOP1
727		MT-CO3
728		TGM2
729		C2orf72
730		COL5A2
731		NEU1
732		SNHG32
733		HLA-C
734		RACK1
735		SNX2
736		TMSB4X
737		HMGN1
738		ITSN1
739		HLA-A
740		MT-RNR2
741		MT-ND4L
742		VDAC1
743		LBH
744		CLIC1
745		RPS29
746		DDX47
747		CPNE1
748		PPME1
749		PHB2
750		DDX3X
751		UBA52
752		MTND2P28
753		MT-ATP8
754		RPL41
755		RPS28
756		C12orf75
757		RPS2P5
758		ATP5PO
759		PEG10
760		EIF6
761		NME2
762		DDOST
763		UBE2V1
764		MTATP6P1
765		EEF1G
766		TUBB3
767		NORAD
768		NCOA4
769		CYFIP1
770		SIK1B
771		MARCKS
772		FP236383.4
